# Supplementary material for: Taurine transporter SLC6A6 expression promotes mesenchymal stromal cell function
Source: Cell Death Dis. 2026 Jan 8;17(1):14. doi: 10.1038/s41419-025-08233-4 (PMC12783680; doi:10.1038/s41419-025-08233-4)
Supplement: Supplementary file 9 — List of Antibodies [file 41419_2025_8233_MOESM9_ESM.xlsx]

## Sheet: Sheet1
Supplementary Table 1: List of antibodies used
Flow cytometry
Osteo-analysis
Antibody/Stain	Fluorophore	Clone	Vendor	Catalog number
mIgG	-	-	Millipore-Sigma	18765-10mg
APC MicroBeads	-	-	Miltenyi	130-090-855
CD16/CD32	-	2.4G2	BD Bioscience	553141
CD45	APC	30-F11	Invitrogen	17-0451-82
Ter119	APC	TER-119	Invitrogen	17-5921-82
CD31	PE/Cy7	390	Invitrogen	25-0311-82
CD51	PE	RMV-7	Biolegend	104106
Sca-1	BV421	D7	Invitrogen	404-5981-82
KLS
Antibody/Stain	Fluorophore	Clone	Vendor	Catalog number
mIgG	-	-	Millipore-Sigma	18765-10mg
CD117 MicroBeads	-	-	Miltenyi	130-097-146
CD16/CD32	-	2.4G2	BD Bioscience	553141
CD3e	PE/Cy5	145-2C11	Invitrogen	15-0031-82
CD4	PE/Cy5	GK1.5	Invitrogen	15-0041-82
CD8	PE/Cy5	53-6.7	Invitrogen	15-0081-82
CD19	PE/Cy5	eBio1D3	Invitrogen	15-0193-82
B220	PE/Cy5	RA3-6B2	Invitrogen	15-0452-82
CD11b	PE/Cy5	M1/70	Invitrogen	15-0112-82
Gr1	PE/Cy5	RB6-8C5	Invitrogen	15-5931-81
Ter119	PE/Cy5	TER-119	Invitrogen	15-5921-82
ckit	APC	2B8	Invitrogen	17-1171-82
Sca1	PE/Cy7	D7	Invitrogen	25-5981-82
FITC Lineage
Antibody/Stain	Fluorophore	Clone	Vendor	Catalog number
CD16/CD32	-	2.4G2	BD Bioscience	553141
CD3e	FITC	145-2C11	Invitrogen	11-0032-82
CD4	FITC	GK1.5	Invitrogen	11-0041-82
CD8	FITC	53-6.7	Invitrogen	11-0081-82
CD19	FITC	eBio1D3	Invitrogen	11-0193-82
B220	FITC	RA3-6B2	Invitrogen	11-0452-82
CD11b	FITC	M1/70	Invitrogen	11-0112-82
Gr1	FITC	RB6-8C5	Invitrogen	11593182
Ter119	FITC	TER-119	Invitrogen	11592182
Apoptosis/Necrosis Analysis
Antibody/Stain	Fluorophore	Clone	Vendor	Catalog number
CD16/CD32	-	2.4G2	BD Bioscience	553141
7-AAD	7-AAD	-	BD Bioscience	559925
Annexin V	PE/Cy7	-	Biolegenend	640950
Cell Cycle Analysis
Antibody/Stain	Fluorophore	Clone	Vendor	Catalog number
CD16/CD32	-	2.4G2	BD Bioscience	553141
7-AAD	7-AAD	-	BD Bioscience	559925
BRDU	APC	-	BD Bioscience	552598
Murine MSC Validation
Antibody/Stain	Fluorophore	Clone	Vendor	Catalog number
CD16/CD32	-	2.4G2	BD Bioscience	553141
CD45	APC	30-F11	Invitrogen	17-0451-82
Ter119	APC	TER-119	Invitrogen	17-5921-82
CD31	APC	390	Invitrogen	17-0311-82
CD51	PE	RMV-7	Biolegend	104106
Sca-1	BV421	D7	Invitrogen	404-5981-82
CD29	FITC	HMb1-1	Invitrogen	11-0291-82
CD44	PeCy5	IM7	Invitrogen	15-0441-81
CD105	PECY7	MJ7/18	Invitrogen	25-1051-82
Human MSC Validation
Antibody/Stain	Fluorophore	Clone	Vendor	Catalog number
Human IgG	-	IS11-3B2.2.3	Miltenyi	130-093-197
CD45	FITC	2D1	Invitrogen	11-9459-42
CD34	FITC	581	BD Bioscience	555821
CD90	APC	5E10	BD Bioscience	559869
CD73	BV421	AD2	BD Bioscience	562430
CD105	PE	266	BD Bioscience	560839
Western Blot
Antibody/Stain	Vendor	Catalog number
B-actin	Cell signalling	4967S
Anti-rabbit IgG, HRP-linked Antibody	Cell signalling	7074
Non-phospho (Active) β-Catenin (Ser33/37/Thr41) (D13A1) Rabbit mAb	Cell signalling	8814
RUNX2 (D1L7F) Rabbit mAb	Cell signalling	12556
GAPDH (14C10) Rabbit mAb	Cell signalling	2118s
IF
Antibody/Stain	Fluorophore	Vendor	Catalog number
DAPI	-	Invitrogen	D3571
Donkey anti-Rabbit IgG (H+L) Highly Cross-Adsorbed Secondary Antibody	Alexa Fluor™ 488	Invitrogen	A-21206
Non-phospho (Active) β-Catenin (Ser33/37/Thr41) (D13A1) Rabbit mAb	-	Cell signalling	8814
